# Supplementary material for: Bonding Features and Magnetic Ordering in Thiolate‐Bridged Copper‐Nickel Clusters Synthesized at Elevated Temperature
Source: Small. 2025 Aug 8;21(38):e06920. doi: 10.1002/smll.202506920 (PMC12462566; doi:10.1002/smll.202506920)
Supplement: Supplementary file 2 — Supplemental cif [file SMLL-21-e06920-s002.zip]

Archive with 3 entries (3 files):
- 1-checkcif.pdf
- 2a-checkcif.pdf
- 2b-checkcif.pdf
